# Supplementary material for: Short-term pectin-enriched smoothie consumption has beneficial effects on the gut microbiota of low-fiber consumers
Source: FEMS Microbes. 2024 Feb 2;5:xtae001. doi: 10.1093/femsmc/xtae001 (PMC10880814; doi:10.1093/femsmc/xtae001)
Supplement: xtae001_Supplemental_Files [file xtae001_supplemental_files.zip]

Archive with 2 entries (2 files):
- FEMSMC-2023-024 supplementary data - reviews and author response.docx
- Supplementary data.docx
